# Supplementary material for: A Multi-Component Educational Intervention for Addressing Levels of Physical Activity and Sedentary Behaviors of Schoolchildren
Source: Int J Environ Res Public Health. 2023 Feb 9;20(4):3003. doi: 10.3390/ijerph20043003 (PMC9966386; doi:10.3390/ijerph20043003)
Supplement: Supplementary file 1 [file ijerph-20-03003-s001.zip]

Archive with 1 entries (1 files):
- ijerph-2116084-supplementary.pdf
